# Supplementary material for: Repeatability of traits for characterizing feed intake patterns in dairy goats: a basis for phenotyping in the precision farming context
Source: Animal. 2019 Nov 26;14(5):1083–92. doi: 10.1017/S1751731119002817 (PMC7163394; doi:10.1017/S1751731119002817)
Supplement: Supplementary file 1 [file S1751731119002817sup.zip]

Archive with 2 entries (2 files):
- S1751731119002817sup001.docx
- S1751731119002817sup002.docx
